# Supplementary material for: Upcycling Glass Waste into Porous Microspheres for Wastewater Treatment Applications: Efficacy of Dye Removal
Source: Materials (Basel). 2022 Aug 23;15(17):5809. doi: 10.3390/ma15175809 (PMC9457513; doi:10.3390/ma15175809)
Supplement: Supplementary file 1 [file materials-15-05809-s001.zip]

Archive with 1 entries (1 files):
- materials-1831999-supplementary.pdf
